# Supplementary material for: In ovo myo-inositol administration: impacts on growth performance and metabolic profiles in broiler chickens
Source: Front Physiol. 2026 Feb 9;16:1706565. doi: 10.3389/fphys.2025.1706565 (PMC12926712; doi:10.3389/fphys.2025.1706565)
Supplement: Supplementary file 1 [file Table1.xlsx]

## Sheet: Tabelle1
Supplementary table S1. Complete dataset of quantified plasma metabolites (145 metabolites; IDQ p180 panel)
	MI 121	MI 242	PC3	NC4	Females	Males	Pooled SEM	P value	P value	P value		1MI 12 - in ovo injection of 12 μmol myo-inositol;
								Treatment	Sex	MI5 vs No-MI		2MI 24 - in ovo injection of 24 μmol myo-inositol;
C2	0.8419	0.8109	0.7625	0.6316	0.7583	0.7651	0.0547	0.087	0.9198	0.0437		3PC - positive control, in ovo injection of 0.9% saline;
C3	0.07738	0.08089	0.07388	0.06081	0.07947	0.067	0.0104	0.6477	0.3379	0.3208		4NC – negative control, non-injected;
C3-DC (C4-OH)	0.08838	0.08866	0.07838	0.08184	0.07765	0.09097	0.0052	0.3876	0.0456	0.1109		5MI vs No-MI – MI treatment (MI 12+MI 24) vs. controls (PC +NC).
C5	0.01969	0.01653	0.01615	0.01407	0.01745	0.01576	0.0021	0.3452	0.5447	0.2232
C9	0.02502	0.02235	0.01866	0.01506	0.01717	0.02338	0.0019	0.0022	0.01	0.0007
C14:1	0.01565	0.01379	0.01928	0.01585	0.01626	0.01603	0.0015	0.1209	0.9057	0.0863
C16-OH	0.013	0.01579	0.014	0.01356	0.01388	0.0143	0.0013	0.5092	0.787	0.6276
C18	0.0112	0.011	0.01099	0.007668	0.009388	0.01104	0.0011	0.0569	0.2178	0.1016
C18:2	0.004313	0.004064	0.004688	0.004884	0.004373	0.004601	0.0004	0.6725	0.678	0.2375
Ala	980.13	972.06	921.63	917.33	878.6	1016.96	48.99	0.7714	0.0292	0.3106
Arg	534.38	547	553.37	569.25	600.5	501.51	30.3272	0.8769	0.0173	0.53
Asn	274	278.3	270.62	259.93	244.41	297.01	10.2062	0.7151	0.0003	0.3491
Asp	37.5	48.86	46.125	36.66	48.9263	35.6462	4.6668	0.2239	0.0324	0.7123
Cit	6.275	6.4835	6.35	6.5479	6.5556	6.2726	0.235233	0.8605	0.3351	0.7931
Gln	1472.5	1531.93	1530	1487.05	1397.07	1613.67	64.9982	0.853	0.0087	0.9178
Glu	180	210.17	186.63	179.11	213.44	164.52	15.3471	0.5462	0.0173	0.4433
Gly	605.5	600.15	588.25	557.24	610.26	565.31	32.3997	0.7107	0.2776	0.3692
His	78.375	82.5824	84.75	72.5106	90.0971	69.012	6.51323	0.6342	0.0136	0.8016
Ile	144.75	154.87	137.63	140.75	145.51	143.49	8.92372	0.5971	0.8563	0.2432
Leu	261.87	273.24	250.37	259.07	262.9	259.37	15.2915	0.7675	0.8512	0.3989
Lys	354.63	414.04	362.38	334.49	397.34	335.43	33.6357	0.5573	0.1448	0.3482
Met	138.5	148.06	141.75	143.77	143.08	142.96	7.39428	0.8736	0.9889	0.9501
Orn	45.75	48.992	39.625	38.0957	53.4987	32.7327	6.41217	0.6972	0.0135	0.2455
Phe	139.25	145.67	142.5	148.3	138.14	149.72	5.10242	0.4188	0.0456	0.5013
Pro	506.88	490.29	473.25	448.15	486.72	472.56	28.3434	0.5596	0.7047	0.2387
Ser	858.38	865.98	868.25	771.76	823.11	859.07	40.78	0.3701	0.4781	0.3632
Thr	383	379.93	332	301.89	377.78	320.63	26.4131	0.1715	0.0889	0.0378
Trp	93.125	93.7669	89.875	87.7458	91.1112	91.1451	2.83967	0.4456	0.9927	0.1272
Tyr	234.62	252.32	273.87	280.11	223.16	297.3	22.951	0.3641	0.0099	0.1249
Val	230.13	239.62	224.13	218.6	237.5	218.73	13.3241	0.8049	0.2606	0.3725
Ac-Orn	0.01153	0.01692	0.01041	0.01029	0.01323	0.01134	0.00267533	0.3024	0.5785	0.142
ADMA	1.2625	1.3202	1.275	1.3824	1.2398	1.3803	0.0615717	0.4984	0.0859	0.5702
alpha-AAA	1.825	1.9779	1.7125	1.6774	1.7578	1.8385	0.1584	0.6069	0.6884	0.2111
Carnosine	22.875	23.2793	25.375	20.1489	26.5153	19.3238	1.62487	0.2243	0.0012	0.8636
Creatinine	2.9	2.8426	2.9375	2.7894	3.0748	2.6599	0.154983	0.9227	0.0378	0.9642
Kynurenine	0.4663	0.4181	0.4125	0.4533	0.4857	0.3894	0.0607117	0.8696	0.1875	0.8707
Met-SO	11.5125	11.3681	10.6875	10.6017	10.7994	11.2856	0.505367	0.5424	0.4687	0.1674
Putrescine	0.625	0.5952	0.5988	0.4681	0.6191	0.5244	0.04749	0.1525	0.1155	0.1603
Sarcosine	20.875	20.7686	18.25	17.7766	19.5239	19.3112	1.00448	0.1165	0.8641	0.0188
SDMA	0.8425	0.7822	0.7763	0.8573	0.7836	0.8455	0.062775	0.6854	0.4175	0.9416
Serotonin	0.1026	-0.191	0.5706	1.2538	0.7051	0.1629	0.418583	0.1129	0.3006	0.0302
Spermidine	0.3363	0.2911	0.3013	0.2819	0.3303	0.275	0.027645	0.5805	0.1142	0.481
Spermine	0.6113	0.3763	0.4513	0.4653	0.5672	0.3848	0.0626817	0.0663	0.0235	0.564
t4-OH-Pro	109.13	101.48	114.13	118.76	106.39	115.35	9.15735	0.7055	0.4318	0.2863
Taurine	173.5	143.48	159.13	225.07	174.57	176.02	20.7432	0.0763	0.9566	0.134
Hexose	14143	13568	12989	13064	13578	13304	645.128	0.5792	0.7445	0.2469
LPC 16:0	14.875	13.3704	14.125	13.5012	13.4725	14.4633	0.425967	0.0741	0.079	0.4937
LPC 16:1	0.5925	0.547	0.505	0.4964	0.5607	0.5097	0.0364	0.2933	0.2625	0.1013
LPC 17:0	0.1313	0.1117	0.12	0.1204	0.1175	0.1241	0.0043275	0.0606	0.2244	0.7983
LPC 18:0	10.4625	9.8506	9.8375	9.353	9.7878	9.964	0.3049	0.1025	0.6552	0.094
LPC 18:1	5.0125	5.0265	4.6375	4.2934	4.916	4.5689	0.267033	0.2268	0.3208	0.0616
LPC 18:2	9.6875	9.7032	9.45	8.8336	9.3529	9.4843	0.47205	0.5543	0.828	0.2705
LPC 20:3	0.6075	0.6388	0.58	0.535	0.5953	0.5853	0.0356783	0.3518	0.8319	0.1115
LPC 20:4	1.9	1.8464	1.8463	1.6947	1.6505	1.9932	0.135683	0.6867	0.0501	0.4486
LPC 24:0	0.09525	0.09522	0.08963	0.08385	0.09189	0.09008	0.00777267	0.7559	0.8509	0.3369
LPC 26:0	0.051	0.05383	0.04575	0.04951	0.05207	0.04798	0.00748417	0.9212	0.6597	0.5721
LPC 26:1	0.06887	0.06344	0.05925	0.05564	0.06136	0.06224	0.00795767	0.6495	0.9308	0.2962
PC 24:0	0.0475	0.03907	0.04077	0.04067	0.04536	0.03864	0.00595917	0.7928	0.3728	0.7065
PC 28:1	0.26	0.2439	0.28	0.2534	0.2729	0.2457	0.00892717	0.0836	0.0193	0.1507
PC 30:0	2.3375	2.3467	2.425	2.1321	2.2886	2.332	0.0787033	0.1025	0.6755	0.4695
PC 30:2	0.07688	0.08582	0.09938	0.0547	0.076	0.08238	0.009268	0.0271	0.5789	0.681
PC 32:0	32.125	31.0305	32.375	29.2424	30.6627	31.7237	1.13285	0.2202	0.4742	0.5334
PC 32:1	11.7125	11.5962	9.6	9.4385	11.6906	9.4829	1.39662	0.5014	0.2148	0.1412
PC 32:2	3.1875	3.2646	3.15	3.0245	3.1545	3.1588	0.164683	0.8406	0.9833	0.4573
PC 32:3	0.55	0.4978	0.5525	0.5062	0.5413	0.5119	0.0389917	0.712	0.5442	0.9019
PC 34:1	207.63	210.64	193.13	187.5	205.21	194.23	11.17	0.3838	0.4226	0.0933
PC 34:2	308.75	305.26	308.75	303.81	303.88	309.4	9.35803	0.8799	0.4701	0.9014
PC 34:3	17.625	17.3723	16.75	16.0319	17.0725	16.8172	0.61105	0.3518	0.7358	0.1166
PC 34:4	1.04	0.9657	0.9963	0.8817	0.9328	1.0091	0.0479217	0.1563	0.2294	0.2308
PC 36:0	0.6911	0.9999	0.7238	0.6028	0.6478	0.861	0.2028	0.72	0.4013	0.4197
PC 36:1	126.63	138.55	119	110.46	138.49	108.83	11.6204	0.5252	0.0469	0.1806
PC 36:2	359.63	369.9	360.5	357.53	370.99	352.79	12.3759	0.9179	0.2456	0.6436
PC 36:3	110.5	116.35	107.5	102.01	113.61	104.57	5.68275	0.4541	0.2255	0.1584
PC 36:4	160.75	156.5	156.13	144	145.34	163.35	5.77	0.2328	0.0234	0.1768
PC 36:5	12.05	11.349	10.875	9.8315	10.8524	11.2004	0.504833	0.0437	0.5994	0.0225
PC 36:6	0.4238	0.3877	0.3775	0.3393	0.3793	0.3848	0.018975	0.0225	0.8159	0.0197
PC 38:0	0.91	0.9195	0.8525	0.8142	0.8258	0.9223	0.03682	0.242	0.0551	0.0558
PC 38:1	1.0513	1.1002	1.1575	0.8424	1.1276	0.9481	0.0848717	0.1067	0.0958	0.4317
PC 38:3	62.875	67.383	60.625	56.4043	65.4388	58.2048	4.65883	0.5592	0.2161	0.215
PC 38:4	225.25	224.08	220.88	206.98	205.72	232.88	10.668	0.6345	0.06	0.3565
PC 38:5	59.625	58.1113	56.375	50.4722	53.0346	59.2571	2.94637	0.1146	0.0895	0.0655
PC 38:6	32.5	31.8072	29.5	26.3607	27.4848	32.5992	1.62072	0.0712	0.0213	0.0232
PC 40:2	0.565	0.6107	0.5988	0.5814	0.6445	0.5334	0.029035	0.7694	0.0043	0.9463
PC 40:3	0.9863	1.0055	1.0638	0.9567	1.08	0.9261	0.0650783	0.7014	0.0803	0.84
PC 40:4	10.8	11.5143	10.9375	11.4746	10.5798	11.7833	0.521867	0.6555	0.0771	0.9264
PC 40:5	20.125	20.7154	19.75	18.9149	18.0359	21.7168	0.8964	0.6669	0.0024	0.2874
PC 40:6	18.375	19.0479	16	14.9255	15.7892	18.385	0.842783	0.0155	0.0183	0.0019
PC 42:0	0.1575	0.1506	0.1463	0.147	0.1535	0.1472	0.00651133	0.5829	0.4526	0.2877
PC 42:1	0.06438	0.06965	0.06863	0.06068	0.06856	0.06311	0.00218267	0.0585	0.0517	0.342
PC 42:2	0.2013	0.2127	0.1988	0.1974	0.2123	0.1928	0.0086595	0.7199	0.0762	0.367
PC 42:4	0.4738	0.5335	0.4738	0.5107	0.4856	0.5102	0.02269	0.2258	0.41	0.635
PC 42:5	0.4488	0.4833	0.4438	0.4476	0.4563	0.4554	0.0191917	0.5624	0.9736	0.3301
PC 42:6	0.5538	0.5935	0.5425	0.5229	0.5446	0.5617	0.02168	0.2863	0.5273	0.1027
PC O-28:1	0.05675	0.06333	0.058	0.0537	0.05824	0.05765	0.00728883	0.8449	0.9473	0.5621
PC O-30:0	0.1825	0.179	0.1888	0.1771	0.1904	0.1733	0.00740933	0.7345	0.0718	0.7931
PC O-30:1	0.106	0.1059	0.1035	0.08429	0.1026	0.09726	0.014385	0.6737	0.7745	0.431
PC O-30:2	0.03463	0.03634	0.03663	0.03376	0.03637	0.0343	0.00229517	0.7682	0.4712	0.9
PC O-32:1	2.4875	2.3104	2.3375	2.2255	2.4424	2.2381	0.0837267	0.2269	0.0568	0.2205
PC O-32:2	0.345	0.319	0.3438	0.3265	0.3595	0.3076	0.0120048	0.4304	0.0015	0.8192
PC O-34:0	1.11	1.1456	1.1238	1.0773	1.0935	1.1348	0.0387083	0.748	0.392	0.5339
PC O-34:1	9.475	8.7617	9.425	8.6096	9.4561	8.6795	0.339167	0.2261	0.0726	0.7919
PC O-34:2	10.075	9.6867	10.425	9.2596	10.0999	9.6233	0.365333	0.1884	0.2966	0.9255
PC O-34:3	1.5375	1.5178	1.6125	1.4362	1.5707	1.4813	0.07019	0.4247	0.3082	0.9665
PC O-36:0	0.3863	0.3871	0.3775	0.3585	0.3865	0.3682	0.0173733	0.6819	0.4276	0.3336
PC O-36:1	2.375	2.3096	2.325	2.2351	2.4016	2.2207	0.0841167	0.7361	0.0908	0.5138
PC O-36:2	6.9625	6.5934	6.925	6.6798	7.0093	6.571	0.186267	0.507	0.0655	0.9073
PC O-36:3	4.45	4.1875	4.4625	4.1	4.55	4.05	0.151733	0.2886	0.0122	0.8267
PC O-36:4	16.875	16.6218	16.875	15.7508	15.5339	17.5274	0.633833	0.5794	0.0239	0.5359
PC O-36:5	2.3375	2.3606	2.375	2.1223	2.1882	2.4095	0.10852	0.4036	0.1077	0.4152
PC O-38:0	1.85	1.8212	1.6875	1.4822	1.6891	1.7314	0.0965567	0.0339	0.7176	0.0127
PC O-38:1	0.7975	0.8144	0.76	0.7367	0.849	0.7054	0.0675783	0.8896	0.0944	0.4523
PC O-38:2	2.475	2.475	2.5625	2.4	2.6281	2.3281	0.14825	0.9083	0.1104	0.9702
PC O-38:3	1.7125	1.7019	1.675	1.5777	1.7774	1.5561	0.0716833	0.6107	0.018	0.3221
PC O-38:4	13.125	12.7352	13.25	12.3474	12.2542	13.4746	0.511833	0.5822	0.0782	0.8108
PC O-38:5	10.2125	9.9203	10.05	9.573	9.5811	10.2968	0.452183	0.7419	0.2179	0.5809
PC O-38:6	2.175	2.1415	2.1125	1.9646	1.9569	2.2399	0.0855783	0.3575	0.0163	0.2011
PC O-40:1	1.095	1.1876	1.045	0.9537	1.0502	1.0904	0.0853767	0.4282	0.7038	0.1487
PC O-40:2	0.4225	0.4402	0.4125	0.4071	0.4341	0.4071	0.016385	0.6449	0.1897	0.2496
PC O-40:3	0.48	0.4855	0.4675	0.4536	0.4861	0.4572	0.0208933	0.7837	0.2685	0.3502
PC O-40:4	2.3125	2.2514	2.3625	2.3059	2.2316	2.3845	0.10196	0.876	0.2146	0.5868
PC O-40:5	2.425	2.3141	2.4375	2.2777	2.2744	2.4527	0.110803	0.6346	0.2157	0.9166
PC O-40:6	1.7375	1.7049	1.7125	1.5675	1.5507	1.8105	0.08207	0.4651	0.0219	0.3567
PC O-42:0	0.6688	0.7091	0.6633	0.6231	0.6613	0.6708	0.0273783	0.4149	0.784	0.1621
PC O-42:1	0.6888	0.705	0.6563	0.6103	0.6313	0.6988	0.0374183	0.4224	0.153	0.1402
PC O-42:2	0.4938	0.5317	0.49	0.4496	0.4746	0.508	0.0314267	0.4895	0.3935	0.2323
PC O-42:3	0.2288	0.2434	0.21	0.1938	0.2193	0.2187	0.0132825	0.1394	0.969	0.0294
PC O-42:4	0.2325	0.2527	0.2475	0.254	0.2378	0.2556	0.0111118	0.5346	0.2317	0.5084
PC O-44:3	0.02913	0.02755	0.0265	0.02389	0.02684	0.02669	0.00136117	0.0764	0.9297	0.0391
PC O-44:5	0.1425	0.1457	0.1363	0.1322	0.141	0.1373	0.00794967	0.712	0.7236	0.2687
PC O-44:6	0.2438	0.26	0.2461	0.2283	0.242	0.2471	0.0106682	0.4879	0.7215	0.2343
SM 33:1	0.59	0.5963	0.615	0.555	0.589	0.5891	0.026145	0.4639	0.9981	0.775
SM 34:1	159.87	157.12	158	141.5	151.63	156.62	4.63492	0.0472	0.4164	0.0967
SM 34:2	1.0363	1.0145	0.96	0.8954	1.0083	0.9449	0.0334133	0.0494	0.1333	0.0144
SM 35:1	1.25	1.2006	1.2375	1.1186	1.176	1.2273	0.04929	0.272	0.4345	0.3891
SM 36:1	21.625	20.6436	20.75	18.2766	19.9302	20.7174	0.886017	0.0994	0.4748	0.1134
SM 36:2	1.6	1.5731	1.475	1.3223	1.532	1.4533	0.07317	0.0853	0.3878	0.0296
SM 38:3	0.3288	0.3406	0.2875	0.2886	0.2957	0.327	0.013755	0.0334	0.0881	0.0039
SM 40:4	0.2488	0.266	0.245	0.2098	0.2214	0.2634	0.0156217	0.1229	0.0396	0.0685
SM 41:1	3.1	2.9194	2.75	2.3733	2.5288	3.0425	0.138667	0.0068	0.0065	0.0044
SM 41:2	0.81	0.7528	0.78	0.6796	0.7441	0.7671	0.04585	0.1032	0.6522	0.2068
SM 42:1	12.25	13.2484	11.8375	10.9691	12.4529	11.6997	0.72985	0.3232	0.4072	0.1107
SM 42:2	15.25	13.4734	14.275	13.0191	14.081	13.9278	0.889417	0.3699	0.8893	0.4786
SM 43:1	0.6488	0.6758	0.5913	0.5351	0.5932	0.6323	0.02142	0.0017	0.1476	0.0003
SM 44:1	0.04183	0.03976	0.03821	0.02651	0.03182	0.04133	0.00541783	0.2214	0.1972	0.1759
SM 44:2	0.1351	0.1315	0.0943	0.1004	0.1034	0.1274	0.0158733	0.1771	0.2371	0.0361
